# Supplementary material for: Physical compatibility of Xuebijing injection with 53 intravenous drugs during simulated Y-site administration
Source: PLoS One. 2024 Mar 22;19(3):e0299694. doi: 10.1371/journal.pone.0299694 (PMC10959390; doi:10.1371/journal.pone.0299694)
Supplement: S1 Raw data — (XLSX) [file pone.0299694.s001.xlsx]

## Sheet: Aciclovir
xuebijing0.33ml/ml+Aciclovir 5mg/ml in NS						2nd						3nd						mean							批号	厂家
Time	0h	1h	2h	4h		Time	0h	1h	2h	4h		Time	0h	1h	2h	4h		Time	0h	1h	2h	4h			2210237	辅仁药业集团有限公司
Visual and Tyndall	Brown/Clear,Positive	Brown/Clear,Positive	Brown/Clear,Positive	Brown/Clear,Positive		Visual and Tyndall	Brown/Clear,Positive	Brown/Clear,Positive	Brown/Clear,Positive	Brown/Clear,Positive		Visual and Tyndall	Brown/Clear,Positive	Brown/Clear,Positive	Brown/Clear,Positive	Brown/Clear,Positive
Turbidity	0.211	0.249	0.181	0.251		Turbidity	0.181	0.203	0.189	0.263		Turbidity	0.196	0.26	0.196	0.264		Turbidity	0.211	0.236667	0.188333	0.238
	0.219	0.223	0.191	0.252			0.196	0.223	0.165	0.252			0.211	0.365	0.296	0.252			0.191	0.221333	0.182333	0.244667
	0.203	0.238	0.193	0.211			0.196	0.238	0.193	0.219			0.203	0.238	0.193	0.231			0.203333	0.287667	0.228333	0.249
AVG	0.211	0.236667	0.188333	0.238		AVG	0.191	0.221333	0.182333	0.244667		AVG	0.203333	0.287667	0.228333	0.249		AVG	0.201778	0.248556	0.199667	0.243889
pH	9.72	9.7	9.7	9.68		pH	9.72	9.86	9.7	9.68		pH	9.68	9.67	9.71	9.63		pH	9.73	9.71	9.70667	9.69
	9.74	9.71	9.71	9.69			9.65	9.71	9.85	9.69			9.68	9.71	9.71	9.69			9.7	9.76333	9.75333	9.67333
	9.73	9.72	9.71	9.7			9.73	9.72	9.71	9.65			9.73	9.72	9.71	9.63			9.69667	9.7	9.71	9.65
AVG	9.73	9.71	9.70667	9.69		AVG	9.7	9.76333	9.75333	9.67333		AVG	9.69667	9.7	9.71	9.65		AVG	9.70889	9.72444	9.72333	9.67111
Particles						Particles						Particles						Particles
≥10 μm	282	447	453	290		≥10 μm	263	461	442	296		≥10 μm	262	469	453	299		≥10 μm	53.2667	88.9	92.1333	59
	244	442	482	305			244	442	482	305			244	442	482	305			52.8667	91.0667	93.3333	52.6667
	273		447	290			286	463	476	189			273	395	439	306			51.9333	87.0667	91.6	60.6667
	266.333	444.5	460.667	295			264.333	455.333	466.667	263.333			259.667	435.333	458	303.333		particles/ml	52.6889	89.0111	92.3556	57.4444
particles/ml	53.2667	88.9	92.1333	59		particles/ml	52.8667	91.0667	93.3333	52.6667		particles/ml	51.9333	87.0667	91.6	60.6667		SD	0.684214	2.00231	0.887777	4.22076
≥25 μm.	9	17	19	21		≥25 μm.	10	16	16	22		≥25 μm.	9	17	17	21		≥25 μm.	2.4	4.4	3.4	3.46667
	16	28	22	20			11	28	22	20			12	28	19	19			2.13333	4.46667	3.4	3.66667
	11	21	10	11			11	23	13	13			11	15	10	11			2.13333	4	3.06667	3.4
	12	22	17	17.3333			10.6667	22.3333	17	18.3333			10.6667	20	15.3333	17		particles/ml	2.22222	4.28889	3.28889	3.51111
particles/ml	2.4	4.4	3.4	3.46667		particles/ml	2.13333	4.46667	3.4	3.66667		particles/ml	2.13333	4	3.06667	3.4		SD	0.15396	0.252396	0.19245	0.138778
A420 nm	3.334	3.974	3.3283	3.0715		A420 nm	3.2886	4.034	3.2333	3.0673		A420 nm	3.5357	3.4913	3.233	3.0914		A420 nm
	3.3422	3.6246	3.1643	3.2265			3.243	4.2517	3.2754	3.113			3.5205	3.6585	3.0905	3.2839
	3.3431	3.467	3.3913	3.3304			3.3574	3.4041	3.1604	3.1198			3.4363	3.9363	3.4568	2.9802
	3.2886	4.234	3.5333	3.0673			3.334	3.974	3.3283	3.0715			3.2886	4.234	3.2333	3.0673
	3.243	4.2517	3.2754	3.113			3.3422	3.6246	3.1643	3.2265			3.243	4.2517	3.2754	3.113
	3.6574	3.4641	3.1604	3.1198			3.3431	3.467	3.3913	3.1304			3.2574	3.4641	3.1604	3.1198
	3.5357	3.4913	3.533	3.0914			3.5357	3.4913	3.533	3.0914			3.334	3.974	3.3283	3.0715			3.46676	3.82239	3.32592	3.14267
	3.5205	3.9585	3.0905	3.2839			3.5205	3.9585	3.0905	3.2839			3.3422	3.6246	3.1643	3.2265			3.4112	3.7935	3.27037	3.11378
	3.9363	3.9363	3.4568	2.9802			3.7363	3.9363	3.2568	2.9202			3.3431	3.467	3.3913	3.1304			3.36676	3.78906	3.25926	3.12044
AVG	3.46676	3.82239	3.32592	3.14267		AVG	3.4112	3.7935	3.27037	3.11378		AVG	3.36676	3.78906	3.25926	3.12044		AVG	3.4149	3.80165	3.28518	3.12563
A550 nm	0.1557	0.1612	0.15	0.1484		A550 nm	0.165	0.1569	0.1628	0.1556		A550 nm	0.1612	0.1568	0.1628	0.1535		A550 nm
	0.1559	0.1612	0.1501	0.1487			0.1648	0.1568	0.1627	0.1654			0.1648	0.1568	0.1627	0.1424
	0.156	0.1613	0.1502	0.1492			0.1747	0.1568	0.1629	0.158			0.146	0.1613	0.1502	0.1492
	0.1655	0.1551	0.1552	0.152			0.1695	0.1551	0.1552	0.152			0.1455	0.1632	0.1552	0.142
	0.1655	0.1554	0.1553	0.1519			0.172	0.1554	0.161	0.1519			0.1555	0.1554	0.1553	0.142
	0.1653	0.1552	0.1554	0.1518			0.1653	0.1552	0.163	0.1532			0.1456	0.1552	0.1554	0.1467
	0.165	0.1568	0.1628	0.1524			0.1757	0.1612	0.1643	0.1563			0.1457	0.169	0.159	0.1484			0.162044	0.157756	0.156067	0.151044
	0.1648	0.1568	0.1627	0.1524			0.1759	0.1611	0.1501	0.1532			0.149	0.1612	0.163	0.148			0.171044	0.157756	0.159133	0.154
	0.1647	0.1568	0.1629	0.1526			0.1762	0.1613	0.1502	0.1592			0.1445	0.1568	0.1629	0.1426			0.1509	0.159522	0.1585	0.1461
AVG	0.162044	0.157756	0.156067	0.151044		AVG	0.171011	0.157756	0.159133	0.156089		AVG	0.150867	0.159522	0.1585	0.146089		AVG	0.16133	0.158344	0.1579	0.150381
					Chromacity	≥700					Chromacity	≥700						Chromacity	≥700

## Sheet: Ambroxol Hydrochloride
xuebijing0.33ml/ml+Ambroxol 0.3mg/ml in NS							2nd						3nd						mean						氨溴索单药0h浊度
Time	0h	1h	2h	4h			Time	0h	1h	2h	4h		Time	0h	1h	2h	4h		Time	0h	1h	2h	4h
Visual and Tyndall	Yellow/Clea,Negative	Yellow/Clea,Negative	Yellow/Clea,Negative	Yellow/Clea,Negative			Visual and Tyndall	Yellow/Clea,Negative	Yellow/Clea,Negative	Yellow/Clea,Negative	Yellow/Clea,Negative		Visual and Tyndall	Yellow/Clea,Negative	Yellow/Clea,Negative	Yellow/Clea,Negative	Yellow/Clea,Negative		Visual and Tyndall
Turbidity	0.096	0.101	0.05	0.076			Turbidity	0.043	0.039	0.115	0.121		Turbidity	0.072	0.105	0.124	0.109		Turbidity	0.0603333	0.102	0.125667	0.092		0.133
	0.1	0.073	0.049	0.087				0.017	0.115	0.074	0.044			0.042	0.105	0.128	0.083			0.099	0.0806667	0.046	0.0813333		0.164
	0.101	0.068	0.039	0.081				0.013	0.129	0.076	0.057			0.067	0.096	0.125	0.084			0.0243333	0.0943333	0.0883333	0.074		0.16
AVG	0.099	0.0806667	0.046	0.0813333			AVG	0.0243333	0.0943333	0.0883333	0.074		AVG	0.0603333	0.102	0.125667	0.092		AVG	0.0612222	0.0923333	0.0866667	0.0824444		0.152333
pH	5.69	6.05	5.79	5.82			pH	5.78	5.91	5.92	5.86		pH	5.59	5.56	5.56	5.44		pH	5.59	5.55	5.55667	5.43
	5.64	6.08	5.81	5.83				5.8	5.92	5.91	5.88			5.6	5.54	5.56	5.42			5.65333	6.06667	5.8	5.82333
	5.63	6.07	5.8	5.82				5.77	5.93	5.93	5.9			5.58	5.55	5.55	5.43			5.78333	5.92	5.92	5.88
AVG	5.65333	6.06667	5.8	5.82333			AVG	5.78333	5.92	5.92	5.88		AVG	5.59	5.55	5.55667	5.43		AVG	5.67556	5.84556	5.75889	5.71111
Particles							Particles						Particles						Particles
≥10 μm	82	123	48	56			≥10 μm	43	26	48	22		≥10 μm	57	14	58	143		≥10 μm	15.8667	24.4	10.4667	9.86667
	79	112	57	41				58	39	73	19			38	43	42	157			9.66667	7	13.7333	4.33333
	77	131	52	51				44	40	85	24			42	22	59	166			9.13333	5.26667	10.6	31.0667
	79.3333	122	52.3333	49.3333				48.3333	35	68.6667	21.6667			45.6667	26.3333	53	155.333		particles/ml	11.5556	12.2222	11.6	15.0889
particles/ml	15.8667	24.4	10.4667	9.86667			particles/ml	9.66667	7	13.7333	4.33333		particles/ml	9.13333	5.26667	10.6	31.0667		SD	3.74304	10.5818	1.84872	14.111
							≥25 μm.						≥25 μm.						≥25 μm.
≥25 μm.	3	11	0	1				0	1	2	0			2	0	1	3			0.466667	1.8	0.266667	0.133333
	2	9	2	1				1	1	2	1			1	1	2	4			0.0666667	0.133333	0.466667	0.2
	2	7	2	0				0	0	3	2			2	2	2	4			0.333333	0.2	0.333333	0.733333
particles/ml	2.33333	9	1.33333	0.666667			particles/ml	0.333333	0.666667	2.33333	1		particles/ml	1.66667	1	1.66667	3.66667		particles/ml	0.288889	0.711111	0.355556	0.355556
																			SD	0.20367	0.943594	0.101835	0.328859
A420 nm							A420 nm						A420 nm						A420 nm
	3.2615	3.2985	3.2	2.914				3.0675	3.3151	4.271	3.0414			3.5418	3.2145	3.4338	3.3922
	3.1499	3.6634	3	2.9111				3.2308	3.2742	3.9734	3.196			3.4533	3.2684	3.1564	3.6279
	3.3152	3.767	3.0532	2.7914				3.1528	3.3098	4.2396	3.1294			3.9224	3.2771	3.0753	3.1956
	3.1813	3.577	3.0279	2.8735				3.2717	3.3268	3.8231	3.0991			4.2064	3.6295	3.3222	3.34
	3.1462	3.6564	3.1138	2.8976				3.1184	3.5653	3.4182	3.1316			4.2168	3.3696	3.1471	3.5458
	3.2599	3.5412	3.129	2.8078				3.1002	3.5716	3.4207	3.0749			4.2611	3.2094	3.0239	3.4328
	3.1373	3.7869	3.1101	2.8801				3.1193	3.4204	4.2903	3.2193			3.7633	3.3544	3.265	3.3877			3.85412	3.29722	3.21278	3.48856
	3.213	3.6536	3.2125	2.8221				3.1531	3.426	3.8047	3.3213			3.9504	3.2414	3.3765	3.9332			3.2474	3.59449	3.09444	2.86364
	3.5623	3.4064	3.0035	2.8752				3.0866	3.4881	3.9875	3.189			3.3716	3.1107	3.1148	3.5418			3.14449	3.41081	3.91428	3.15578
AVG	3.2474	3.59449	3.09444	2.86364			AVG	3.14449	3.41081	3.91428	3.15578		AVG	3.85412	3.29722	3.21278	3.48856		AVG	3.41534	3.43417	3.40717	3.16933
A550 nm	0.0033	0.0048	0.0142	0			A550 nm	0.0099	0.0251	0.0231	0.0308		A550 nm	0	0	0	0.0151		A550 nm
	0.0038	0.0047	0.0114	0				0.0124	0.0255	0.0219	0.0311			0	0	0	0.0166
	0.0039	0.0043	0.012	0				0.0119	0.0244	0.0205	0.0317			0	0	0	0.017
	0.0021	0.0063	0.0111	0.0042				0.0285	0.0292	0.0127	0.0251			0	0	0	0.0103
	0.002	0.0059	0.0121	0.005				0.0298	0.0295	0.0156	0.0252			0	0	0	0.0101
	0.0019	0.0064	0.0132	0.0055				0.0295	0.0294	0.0156	0.0259			0	0	0	0.0098
	0.006	0.0074	0.0102	0.0043				0.0178	0.0204	0.0228	0.026			0	0	0	0.0054			0	0	0	0.0104778
	0.0069	0.0075	0.0114	0.0046				0.0187	0.0197	0.0219	0.0266			0	0	0	0.0051			0.00418889	0.00606667	0.0120889	0.00308889
	0.0078	0.0073	0.0132	0.0042				0.0189	0.0197	0.0208	0.0268			0	0	0	0.0049			0.0197111	0.0247667	0.0194333	0.0276889
AVG	0.00418889	0.00606667	0.0120889	0.00308889			AVG	0.0197111	0.0247667	0.0194333	0.0276889		AVG	0	0	0	0.0104778		AVG	0.00796667	0.0102778	0.0105074	0.0137519
Chromacity	≥700					Chromacity	≥700						Chromacity	≥700

## Sheet: Calcium Chloride
xuebijing0.33ml/ml+Calcium Chloride 5mg/ml in NS						2nd						3nd						mean
Time	0h	1h	2h	4h		Time	0h	1h	2h	4h		Time	0h	1h	2h	4h		Time	0h	1h	2h	4h
Visual and Tyndall	Yellow/Clea,Negative	Yellow/Clea,Negative	Yellow/Clea,Negative	Yellow/Clea,Negative		Visual and Tyndall	Yellow/Clea,Negative	Yellow/Clea,Negative	Yellow/Clea,Negative	Yellow/Clea,Negative		Visual and Tyndall	Yellow/Clea,Negative	Yellow/Clea,Negative	Yellow/Clea,Negative	Yellow/Clea,Negative		Visual and Tyndall
Turbidity	0.088	0.077	0.027	0.056		Turbidity	0.117	0.083	0.181	0.059		Turbidity	0.096	0.037	0.181	0.069		Turbidity	0.108	0.0695	0.16	0.063
	0.029	0.043	0.042	0.055			0.179	0.037	0.196	0.056			0.116	0.083	0.153	0.065			0.0593333	0.0523333	0.0436667	0.0616667
	0.061	0.037	0.062	0.074			0.156	0.029	0.202	0.055			0.112	0.056	0.146	0.055			0.150667	0.0496667	0.193	0.0566667
AVG	0.0593333	0.0523333	0.0436667	0.0616667		AVG	0.150667	0.0496667	0.193	0.0566667		AVG	0.108	0.0695	0.16	0.063		AVG	0.106	0.0571667	0.132222	0.0604444
pH	5.26	5.2	5.74	5.68		pH	5.85	5.57	5.81	5.51		pH	5.32	5.46	5.76	5.6		pH	5.46	5.47	5.75	5.60667
	5.24	5.21	5.75	5.68			5.83	5.62	5.8	5.5			5.46	5.42	5.71	5.7			5.25	5.22	5.74667	5.68333
	5.25	5.25	5.75	5.69			5.83	5.65	5.78	5.52			5.6	5.53	5.78	5.52			5.83667	5.61333	5.79667	5.51
AVG	5.25	5.22	5.74667	5.68333		AVG	5.83667	5.61333	5.79667	5.51		AVG	5.46	5.47	5.75	5.60667		AVG	5.51556	5.43444	5.76444	5.6
Particles						Particles						Particles						Particles
≥10 μm	23	85	42	106		≥10 μm	25	95	46	75		≥10 μm	26	95	47	77		≥10 μm	4.8	19	13.2667	22.6
	24	104	69	114			36	80	38	78			38	96	39	79			7	20.3333	7.73333	14.9333
	25	96	88	119			44	130	32	71			45	130	51	83			7.26667	21.4	9.13333	15.9333
	24	95	66.3333	113			35	101.667	38.6667	74.6667			36.3333	107	45.6667	79.6667		particles/ml	6.35556	20.2444	10.0444	17.8222
particles/ml	4.8	19	13.2667	22.6		particles/ml	7	20.3333	7.73333	14.9333		particles/ml	7.26667	21.4	9.13333	15.9333		SD	1.35373	1.20247	2.87698	4.16778
≥25 μm.	3	5	3	5		≥25 μm.	0	5	3	1		≥25 μm.	1	5	3	2		≥25 μm.	0.333333	1.2	0.933333	1
	0	7	7	7			4	2	2	1			3	4	4	1			0.266667	1.13333	0.6	0.2
	1.5	6	5	6			2	3.5	2.5	1			2	4.5	3.5	1.5			0.266667	1	0.666667	0.266667
particles/ml	0.3	1.2	1	1.2		particles/ml	0.4	0.7	0.5	0.2		particles/ml	0.4	0.9	0.7	0.3		particles/ml	0.288889	1.11111	0.733333	0.488889
																		SD	0.03849	0.101835	0.176383	0.443889
A420 nm	2.9546	2.9694	3.0541	2.879		A420 nm	3.0387	3.2393	3.5074	3.0749		A420 nm	3.0528	3.2745	3.4074	3.0303		A420 nm
	2.9285	3.1063	3.0525	2.9316			2.9357	3.1632	3.234	3.0584			2.9905	3.1834	3.234	3.0614
	2.9484	2.963	2.9863	3.0154			3.0528	3.2338	3.4311	3.1752			3.0219	3.1954	3.5311	3.026
	2.9894	2.943	3.0835	2.9917			2.9965	3.2745	3.4354	3.0503			3.0731	3.2393	3.4354	3.0749
	2.9496	2.943	3.2107	3.0696			3.0209	3.1934	3.4319	3.0514			3.0387	3.1532	3.4319	3.0584
	3.0164	3.0042	3.2823	2.9535			3.0731	3.1954	3.4988	3.0026			2.9357	3.2338	3.4888	3.1552
	2.9494	3.0517	3.0539	2.9688			3.1012	3.4372	3.3305	3.1628			3.1012	3.4372	3.3305	3.1628			3.05114	3.25669	3.36606	3.08828
	3.0455	3.1059	3.2811	2.949			3.0183	3.4315	3.0478	3.1384			3.0183	3.3315	3.0488	3.1084			2.96717	3.02508	3.10559	2.96352
	2.9227	3.1392	2.9459	2.9131			3.1281	3.1619	3.3866	3.1071			3.2281	3.2619	3.3866	3.1171			3.04059	3.25891	3.36706	3.09123
AVG	2.96717	3.02508	3.10559	2.96352		AVG	3.04059	3.25891	3.36706	3.09123		AVG	3.05114	3.25669	3.36606	3.08828		AVG	3.01963	3.18023	3.27957	3.04768
A550 nm	0.0176	0.0163	0.0151	0.0272		A550 nm	0.0206	0.0251	0.0348	0.0361		A550 nm	0.0358	0.0402	0.0402	0.018		A550 nm
	0.0175	0.0148	0.0133	0.0257			0.0205	0.0247	0.0345	0.0342			0.0349	0.038	0.0377	0.0177
	0.0175	0.0138	0.0123	0.0249			0.0247	0.0399	0.0345	0.0398			0.0339	0.0363	0.0378	0.0179
	0.0183	0.0174	0.0218	0.0168			0.0208	0.0402	0.0402	0.019			0.0366	0.0251	0.0358	0.0361
	0.0182	0.0165	0.0213	0.0163			0.0221	0.038	0.0387	0.0187			0.035	0.0247	0.0345	0.0342
	0.0182	0.0162	0.02	0.0159			0.0249	0.0363	0.0378	0.0179			0.0357	0.0399	0.0345	0.0398
	0.0341	0.0169	0.013	0.0233			0.0202	0.0228	0.0402	0.0292			0.0352	0.0228	0.0412	0.0292			0.0224	0.0301778	0.0377667	0.0276222
	0.0344	0.0162	0.0165	0.023			0.0205	0.0219	0.0404	0.0288			0.036	0.0219	0.0404	0.0278			0.0233	0.0159444	0.0165	0.0217444
	0.0342	0.0154	0.0152	0.0226			0.027	0.0217	0.0388	0.0289			0.035	0.0227	0.0378	0.0279			0.0353	0.0300667	0.0377667	0.0280667
AVG	0.0233333	0.0159444	0.0165	0.0217444		AVG	0.0223667	0.0300667	0.0377667	0.0280667		AVG	0.0353444	0.0301778	0.0377667	0.0276222		AVG	0.027	0.0253963	0.0306778	0.0258111
Chromacity	≥700					Chromacity	≥700						Chromacity	≥700

## Sheet: Calcium Gluconate
xuebijing0.33ml/ml+Calcium Gluconate 10mg/ml in D5W							2nd						3nd						mean
Time	0h	1h	2h	4h			Time	0h	1h	2h	4h		Time	0h	1h	2h	4h		Time	0h	1h	2h	4h
Visual and Tyndall	Yellow/Clea,Negative	Yellow/Clea,Negative	Yellow/Clea,Negative	Yellow/Clea,Negative			Visual and Tyndall	Yellow/Clea,Negative	Yellow/Clea,Negative	Yellow/Clea,Negative	Yellow/Clea,Negative		Visual and Tyndall	Yellow/Clea,Negative	Yellow/Clea,Negative	Yellow/Clea,Negative	Yellow/Clea,Negative		Visual and Tyndall
Turbidity	0.073	0.096	0.029	0.098			Turbidity	0.089	0.049	0.054	0.077		Turbidity	0.087	0.091	0.056	0.047		Turbidity	0.0753333	0.0783333	0.059	0.0466667
	0.072	0.115	0.055	0.098				0.038	0.051	0.047	0.086			0.078	0.072	0.062	0.044			0.0656667	0.110667	0.047	0.098
	0.052	0.121	0.057	0.098				0.029	0.059	0.03	0.094			0.061	0.072	0.059	0.049			0.052	0.053	0.0436667	0.0856667
AVG	0.0656667	0.110667	0.047	0.098			AVG	0.052	0.053	0.0436667	0.0856667		AVG	0.0753333	0.0783333	0.059	0.0466667		AVG	0.0643333	0.0806667	0.0498889	0.0767778
pH	5.28	5.32	5.19	5.24			pH	5.05	5.17	5.17	5.24		pH	5.33	5.3	5.35	5.31		pH	5.32667	5.31	5.34667	5.32
	5.26	5.3	5.18	5.21				5.04	5.18	5.18	5.25			5.32	5.32	5.34	5.33			5.27667	5.30667	5.19	5.23
	5.29	5.3	5.2	5.24				5.04	5.16	5.17	5.26			5.33	5.31	5.35	5.32			5.04333	5.17	5.17333	5.25
AVG	5.27667	5.30667	5.19	5.23			AVG	5.04333	5.17	5.17333	5.25		AVG	5.32667	5.31	5.34667	5.32		AVG	5.21556	5.26222	5.23667	5.26667
Particles							Particles						Particles						Particles
≥10 μm	135	30	90	337			≥10 μm	28	55	35	30		≥10 μm	13	18	104	22		≥10 μm	15.0667	6.6	23.6667
	49	29	170	348				23	34	49	27			31	32	101	44			5.2	8.66667	8.4	5.53333
	42	40	95	412				27	41	42	26			27	15	101	27			4.73333	4.33333	20.4	6.2
	75.3333	33	118.333	365.667				26	43.3333	42	27.6667			23.6667	21.6667	102	31		particles/ml	8.33333	6.53333	17.4889	5.86667
particles/ml	15.0667	6.6	23.6667	73.1333			particles/ml	5.2	8.66667	8.4	5.53333		particles/ml	4.73333	4.33333	20.4	6.2		SD	5.8359	2.16744	8.03889	0.471405
≥25 μm.	3	1	19	31			≥25 μm.	0	1	6	19		≥25 μm.	1	1	2	2		≥25 μm.	0.4	0.0666667	3.53333	5.93333
	2	0	21	28				3	0	3	1			2	0	0	1			0.266667	0.2	1.33333	1.46667
	1	0	13	30				1	2	11	2			3	0	0	0			0.4	0.0666667	0.133333	0.2
	2	0.333333	17.6667	29.6667				1.33333	1	6.66667	7.33333			2	0.333333	0.666667	1		particles/ml	0.355556	0.111111	1.66667	2.53333
particles/ml	0.4	0.0666667	3.53333	5.93333			particles/ml	0.266667	0.2	1.33333	1.46667		particles/ml	0.4	0.0666667	0.133333	0.2		SD	0.07698	0.07698	1.72434	3.01183
A420 nm	3.0274	3.3274	2.9297	3.0822			A420 nm	3.4501	3.2726	3.1644	3.0755		A420 nm	3.1484	3.312	3.0158	3.4782		A420 nm
	3.0049	3.4314	2.9503	3.0808				3.0711	3.2673	3.0355	3.1326			3.1111	3.3525	3.2214	3.1016
	3.2041	3.5795	3.0905	2.9667				3.1652	3.297	3.051	3.002			3.2185	3.2342	3.2283	3.1394
	3.0312	3.434	3.0313	2.9705				3.2231	3.4569	3.1299	3.1039			3.2595	3.2754	3.2359	2.989
	3.1373	3.4329	2.9555	3.0817				3.2294	3.1897	3.1922	3.2339			3.1562	3.2934	3.0945	3.1212
	3.164	3.4345	2.9486	3.1353				3.2968	3.3017	3.2628	3.1359			3.1893	3.4113	3.1333	3.3344
	3.1993	3.3286	2.9488	3.192				3.2188	3.4052	3.1088	2.9453			3.0386	3.3069	3.0648	3.2333			3.18153	3.30634	3.13983	3.18316
	3.242	3.4402	3.0914	3.1045				3.257	3.2288	3.2701	3.194			3.1542	3.3034	3.1794	3.0604			3.11541	3.43708	2.99054	3.08333
	3.0285	3.5252	2.9688	3.1363				3.2609	3.4579	3.0353	3.0981			3.358	3.268	3.0851	3.1909			3.24138	3.31968	3.13889	3.10236
AVG	3.11541	3.43708	2.99054	3.08333			AVG	3.24138	3.31968	3.13889	3.10236		AVG	3.18153	3.30634	3.13983	3.18316		AVG	3.17944	3.35437	3.08976	3.12295
A550 nm	0.0173	0.0281	0.0267	0.0345			A550 nm	0.0479	0.0435	0.0352	0.0401		A550 nm	0.0443	0.0354	0.0351	0.0305		A550 nm
	0.0175	0.0284	0.0271	0.0341				0.0479	0.0412	0.0345	0.046			0.0435	0.035	0.0351	0.0299
	0.0173	0.0284	0.0276	0.034				0.0481	0.0444	0.0343	0.0459			0.0433	0.0349	0.0351	0.0296
	0.0162	0.0262	0.0282	0.0341				0.0488	0.0652	0.0503	0.0531			0.0349	0.033	0.035	0.0296
	0.0158	0.0263	0.0287	0.0339				0.0488	0.066	0.0481	0.056			0.0346	0.0334	0.0347	0.0287
	0.016	0.0265	0.0295	0.034				0.0762	0.0653	0.0458	0.0577			0.0344	0.0333	0.0348	0.0291
	0.0251	0.0275	0.0245	0.0302				0.0783	0.0671	0.0447	0.0586			0.029	0.0302	0.0381	0.0382
	0.0249	0.028	0.0246	0.0294				0.0792	0.0824	0.0459	0.057			0.0289	0.0302	0.0372	0.0363			0.0357111	0.0328444	0.0358222	0.0322889
	0.0244	0.0272	0.025	0.029				0.0481	0.0822	0.0444	0.0562			0.0285	0.0302	0.0373	0.0387			0.0193889	0.0274	0.0268778	0.0325778
AVG	0.0193889	0.0274	0.0268778	0.0325778			AVG	0.0581444	0.0619222	0.0425778	0.0522889		AVG	0.0357111	0.0328444	0.0358222	0.0322889			0.0581444	0.0619222	0.0425778	0.0522889
																			AVG	0.0377481	0.0407222	0.0350926	0.0390519
Chromacity	≥700					Chromacity	≥700						Chromacity	≥700

## Sheet: Cefazolin Sodium
xuebijing0.33ml/ml+Cefazolin Sodium 10mg/ml in NS						2nd						3nd						mean											头孢唑林钠单药色度和420nm吸收度						头孢唑林钠单药色度和420nm吸收度					批号	厂家
Time	0h	1h	2h	4h		Time	0h	1h	2h	4h		Time	0h	1h	2h	4h		Time	0h	1h	2h	4h								时间	0h	1h	2h	4h		时间	0h	1h	2h	4h	JX2204081	浙江华润三九众益制药有限公司
Visual and Tyndall	Yellow/Clea,Negative	Yellow/Clea,Negative	Yellow/Clea,Negative	Yellow/Clea,Negative		Visual and Tyndall	Yellow/Clea,Negative	Yellow/Clea,Negative	Yellow/Clea,Negative	Yellow/Clea,Negative		Visual and Tyndall	Yellow/Clea,Negative	Yellow/Clea,Negative	Yellow/Clea,Negative	Yellow/Clea,Negative		Visual and Tyndall												外观	无色无丁达尔					外观	无色无丁达尔					单药浊度
Turbidity	0.159	0.195	0.148	0.135		Turbidity	0.16	0.156	0.117	0.126		Turbidity	0.15	0.166	0.127	0.129		Turbidity	0.157667	0.194667	0.147667	0.14								色度	0	0	3.4	0.6		色度	0	0.9	5.1	3.3		0.185	0.181
	0.156	0.195	0.148	0.14			0.165	0.158	0.135	0.134			0.145	0.158	0.135	0.134			0.160667	0.156667	0.124	0.128									0	0	4.5	0.7			0	1	4.1	4.7		0.181	0.193
	0.158	0.194	0.147	0.145			0.157	0.156	0.12	0.124			0.157	0.156	0.13	0.127			0.150667	0.16	0.130667	0.13									0	0	4.9	0.7			0	1.1	2.8	3.9		0.186	0.186
AVG	0.157667	0.194667	0.147667	0.14		AVG	0.160667	0.156667	0.124	0.128		AVG	0.150667	0.16	0.130667	0.13		AVG	0.156333	0.170444	0.134111	0.132667									0	0	4.26667	0.666667			0	1	4	3.96667		0.184	0.186667	0.185333
pH	5.15	5.02	5.04	5.05		pH	5.13	4.99	5.03	5.05		pH	5.15	4.99	5.03	5.07		pH	5.15	5.02	5.04333	5.05333								420nm	0.0127	0.0032	0.0045	0.0274		420nm	0.0089	0.0066	0.0008	0.0064
	5.16	5.01	5.05	5.06			5.12	5	5	5.04			5.12	5.03	5.2	5.04			5.12	5	5.02333	5.03									0.0125	0.0031	0.0042	0.0273			0.0087	0.0069	0.0008	0.0061
	5.14	5.03	5.04	5.05			5.11	5.01	5.04	5			5.14	5.01	5.06	5.1			5.13667	5.01	5.09667	5.07									0.0122	0.0029	0.0044	0.0274			0.0089	0.0064	0.0009	0.0063
AVG	5.15	5.02	5.04333	5.05333		AVG	5.12	5	5.02333	5.03		AVG	5.13667	5.01	5.09667	5.07		AVG	5.13556	5.01	5.05444	5.05111									0.0124667	0.00306667	0.00436667	0.0273667			0.00883333	0.00663333	0.000833333	0.00626667
Particles						Particles						Particles						Particles
≥10 μm	26	78	49	126		≥10 μm	76	106	127	180		≥10 μm	71	106	123	156		≥10 μm	4.06667	14.5333	9.73333	20.6								550nm	0.0104	0.0008	0.0008	0.0326		550nm	0.0065	0.0028	0	0.0016
	16	75	49	91			61	116	128	152			61	96	112	152			14.8	22.2	24	34.9333									0.0101	0.0005	0.0007	0.0324			0.0063	0.0029	0	0.0017
	19	65	48	92			85	111	105	192			79	89	105	163			14.0667	19.4	22.6667	31.4									0.0099	0.0004	0.0008	0.0325			0.0065	0.0029	0	0.0016
	20.3333	72.6667	48.6667	103			74	111	120	174.667			70.3333	97	113.333	157		particles/ml	10.9778	18.7111	18.8	28.9778									0.0101333	0.000566667	0.000766667	0.0325			0.00643333	0.00286667	0	0.00163333
particles/ml	4.06667	14.5333	9.73333	20.6		particles/ml	14.8	22.2	24	34.9333		particles/ml	14.0667	19.4	22.6667	31.4		SD	5.99642	3.87948	7.88021	7.46736								变化		-0.00956667	-0.00936667	0.0223667		变化
≥25 μm.	0	2	1	2		≥25 μm.	1	2	6	5		≥25 μm.	2	3	6	6		≥25 μm.	0.2	0.466667	0.266667	0.4
	1	4	1	1			1	4	8	6			1	4	7	6			0.333333	0.6	1.13333	0.933333
	2	1	2	3			3	3	3	3			3	3	3	4			0.4	0.666667	1.06667	1.06667
	1	2.33333	1.33333	2			1.66667	3	5.66667	4.66667			2	3.33333	5.33333	5.33333		particles/ml	0.311111	0.577778	0.822222	0.8									5.15	5.02	5.04333	5.05333
particles/ml	0.2	0.466667	0.266667	0.4		particles/ml	0.333333	0.6	1.13333	0.933333		particles/ml	0.4	0.666667	1.06667	1.06667		SD	0.101835	0.101835	0.482279	0.352767									5.12	5	5.02333	5.03
A420 nm	3.0716	3.4192	3.7863	3.4796		A420 nm	3.0134	3.5395	3.5383	3.0141		A420 nm	3.1931	3.123	3.2823	2.9879		A420 nm													5.135	5.01	5.03333	5.04167
	3.042	3.6102	3.4825	3.2246			2.987	3.5396	3.3481	3.0108			3.171	3.5903	3.6315	2.9222															5.135	-0.125	-0.101667	-0.0933333
	3.0669	3.4434	3.4726	3.4611			2.9636	3.5479	3.4667	2.9144			3.0632	3.944	3.3154	2.9135
	3.0914	3.6313	3.657	3.4827			3.0931	3.9123	3.2823	2.9879			3.0134	3.5395	3.5383	3.0141
	3.066	3.7638	3.6426	3.3023			3.071	3.3903	3.6315	2.9222			2.997	3.5396	3.3481	3.0108
	3.1989	3.6311	3.5424	3.208			3.0632	3.944	3.3154	2.9135			2.9936	3.5479	3.4667	2.9144
	3.1277		3.6502	3.7896			2.9874	3.9192	3.9454	2.9879			2.9874	3.7192	3.9454	2.9879			3.11187	3.58317	3.62423	3.40274
	3.1318		3.7366	3.546			3.1175	3.5463	3.1031	3.0109			3.1175	3.5463	3.1031	3.0109			3.05519	3.63117	3.46439	2.96216									3.11187	3.58317	3.62423	3.40274
	3.2105		3.6479	3.1308			3.2005	3.3414	3.5487	2.8977			3.1005	3.3214	3.5487	2.8977			3.07074	3.54124	3.46439	2.96216									3.05519	3.63117	3.46439	2.96216
AVG	3.11187	3.58317	3.62423	3.40274		AVG	3.05519	3.63117	3.46439	2.96216		AVG	3.07074	3.54124	3.46439	2.96216		AVG	3.07927	3.58519	3.51767	3.10902									3.08353	3.60717	3.54431	3.18245
																																0.523639	0.460783	0.0989222
A550 nm	0.0358	0.0285	0.0311	0.0396		A550 nm	0.0309	0.0323	0.0252	0.0296		A550 nm	0.0421	0.0303	0.0295	0.032		A550 nm
	0.0358	0.0288	0.0312	0.0388			0.031	0.0324	0.0254	0.0295			0.0439	0.0314	0.029	0.0317
	0.0357	0.0287	0.0312	0.0387			0.0312	0.0324	0.0254	0.0297			0.0436	0.0316	0.0295	0.0325
	0.0316	0.0296	0.0323	0.0321			0.0445	0.0314	0.0369	0.0342			0.0445	0.0325	0.0369	0.0322
	0.0316	0.0295	0.0324	0.0322			0.0442	0.0314	0.0366	0.0341			0.0432	0.0314	0.0366	0.0341
	0.0317	0.0296	0.0327	0.0323			0.0441	0.0314	0.0362	0.032			0.0441	0.0314	0.0362	0.032
	0.0418		0.0245	0.0307			0.0441	0.0313	0.0295	0.032			0.0319	0.0323	0.0252	0.0299			0.0364	0.0291167	0.0294111	0.0341111
	0.0418		0.0246	0.0312			0.0439	0.0314	0.0295	0.032			0.0316	0.0314	0.0287	0.0295			0.0397222	0.0317333	0.0304667	0.0316375
	0.0418		0.0247	0.0314			0.0436	0.0316	0.0295				0.0312	0.0324	0.0254	0.031			0.0396	0.0316333	0.0307778	0.0316556									0.0364	0.0291167	0.0294111	0.0341111
AVG	0.0364	0.0291167	0.0294111	0.0341111		AVG	0.0397222	0.0317333	0.0304667	0.0316375		AVG	0.0395667	0.0316333	0.0307778	0.0316556		AVG	0.0385741	0.0308278	0.0302185	0.0324681									0.0397222	0.0317333	0.0304667	0.0316375
Chromacity	≥700					Chromacity	≥700						Chromacity	≥700

## Sheet: Cefoperazone Sodium and Sulbact
xuebijing0.33ml/ml+Cefoperazone Sodium and Sulbact 20mg/ml in NS						2nd						3nd						mean	三次均值							批号	厂家
Time	0h	1h	2h	4h		Time	0h	1h	2h	4h		Time	0h	1h	2h	4h		Time	0h	1h	2h	4h				DCK721201	丽珠集团丽珠制药厂
Visual and Tyndall	Yellow/Clea,Negative	Yellow/Clea,Negative	Yellow/Clea,Negative	Yellow/Clea,Negative		Visual and Tyndall	Yellow/Clea,Negative	Yellow/Clea,Negative	Yellow/Clea,Negative	Yellow/Clea,Negative		Visual and Tyndall	Yellow/Clea,Negative	Yellow/Clea,Negative	Yellow/Clea,Negative	Yellow/Clea,Negative		Visual and Tyndall
Turbidity	0.089	0.106	0.103	0.178		Turbidity	0.099	0.089	0.112	0.096		Turbidity	0.101	0.089	0.108	0.165		Turbidity	0.0963333	0.0946667	0.108333	0.184667				单药0h
	0.099	0.089	0.114	0.183			0.091	0.092	0.114	0.183			0.092	0.114	0.183	0.171			0.0923	0.09	0.111	0.147333				0.173
	0.101	0.089	0.108	0.193			0.087	0.089	0.107	0.163			0.101	0.089	0.108	0.182			0.098	0.0973333	0.133	0.172667
AVG	0.0963333	0.0946667	0.108333	0.184667		AVG	0.0923333	0.09	0.111	0.147333		AVG	0.098	0.0973333	0.133	0.172667		AVG	0.0955444	0.094	0.117444	0.168222
pH	4.93	4.84	4.86	4.87		pH	4.99	4.84	4.96	4.81		pH	5.01	4.84	5.02	4.87		pH	4.93333	4.87	4.84667	4.87
	4.94	4.89	4.85	4.88			4.94	5.01	4.85	4.88			5	4.96	4.85	4.96			4.97667	4.91	4.88	4.88333
	4.93	4.88	4.83	4.86			5	4.88	4.83	4.96			4.93	4.88	4.83	4.86			4.98	4.89333	4.9	4.89667
AVG	4.93333	4.87	4.84667	4.87		AVG	4.97667	4.91	4.88	4.88333		AVG	4.98	4.89333	4.9	4.89667		AVG	4.96333	4.89111	4.87556	4.88333
																				0.0200924	0.026943	0.0133333
Particles						Particles						Particles						Particles
≥10 μm	251	345	213	172		≥10 μm	271	326	201	229		≥10 μm	267	345	213	211		≥10 μm	54.2	68.4	42	53
	278	311	194	229			251	335	213	296			278	365	232	229			50.2	67.8	43.1333	61.2667
	284	370	223	394			231	356	233	394			284	370	223	382			55.2667	72	44.5333	54.8
	271	342	210	265			251	339	215.667	306.333			276.333	360	222.667	274		particles/ml	53.2222	69.4	43.2222	56.3556
particles/ml	54.2	68.4	42	53		particles/ml	50.2	67.8	43.1333	61.2667		particles/ml	55.2667	72	44.5333	54.8		SD	2.67111	2.27156	1.269	4.34733
≥25 μm.	2	25	5	9		≥25 μm.	3	3	5	8		≥25 μm.	2	15	5	9		≥25 μm.	1	4.2	1.2	2.4
	9	17	6	12			9	7	9	12			9	17	6	12			1.06667	0.8	1.4	2.2
	4	21	7	15			4	2	7	13			4	21	7	15			1	3.53	1.2	2.4
	5	21	6	12			5.33333	4	7	11			5	17.6667	6	12		particles/ml	1.02222	2.84333	1.26667	2.33333
particles/ml	1	4.2	1.2	2.4		particles/ml	1.06667	0.8	1.4	2.2		particles/ml	1	3.53333	1.2	2.4		SD	0.03849	1.80101	0.11547	0.11547
A420 nm	2.9505	3.423	3.2878	3.7243		A420 nm	2.9505	3.5424	3.1878	3.7243		A420 nm	2.9775	3.2662	3.764	4.2369		A420 nm
	3.029	3.4553	3.6371	4.023			3.029	3.4553	3.6371	4.2196			3.029	3.4553	3.6371	4.2196
	2.9964	3.23	3.3892	3.7617			2.9775	3.1191	3.2153	3.6303			2.9964	3.1943	3.3892	3.7617
	2.9775	3.2662	3.764	4.2369			2.9775	3.1191	3.2153	3.6303			2.9775	3.2662	3.764	4.2369
	3.086	3.1604	3.2003	4.2091			3.086	3.1504	3.2013	4.1091			3.0786	3.1504	3.2023	4.091
																			3.00788	3.30698	3.45568	3.991
																			3.0041	3.27726	3.29136	3.86272
																			3.0118	3.26648	3.55132	4.10922
AVG	3.00788	3.30698	3.45568	3.991		AVG	3.0041	3.27726	3.29136	3.86272		AVG	3.0118	3.26648	3.55132	4.10922		AVG	3.00793	3.28357	3.43279	3.98765
A550 nm	0.024	0.0317	0.0313	0.0241		A550 nm	0.0256	0.0316	0.0323	0.0245		A550 nm	0.0336	0.0317	0.0313	0.0241		A550 nm
	0.024	0.0316	0.0313	0.0242			0.024	0.0316	0.0313	0.0241			0.034	0.0318	0.0313	0.0249
	0.024	0.0319	0.0317	0.0245			0.0241	0.0323	0.0319	0.0246			0.033	0.0319	0.0317	0.0245
	0.0331	0.0349	0.0251	0.0442			0.0331	0.0349	0.0251	0.0423			0.0331	0.0349	0.0251	0.0442
	0.031	0.035	0.0255	0.0447			0.0323	0.0323	0.0255	0.0396			0.033	0.0351	0.0259	0.0448
	0.0333	0.035	0.0257	0.0443			0.0325	0.035	0.0259	0.0443			0.0333	0.035	0.0257	0.0443
																			0.0282333	0.03335	0.0284333	0.0343333
																			0.0286	0.03295	0.0286667	0.0332333
																			0.0333	0.0334	0.0285	0.0344667
AVG	0.0282333	0.03335	0.0284333	0.0343333		AVG	0.0286	0.03295	0.0286667	0.0332333		AVG	0.0333333	0.0334	0.0285	0.0344667		AVG	0.0300444	0.0332333	0.0285333	0.0340111
Chromacity	≥700					Chromacity	≥700						Chromacity	≥700

## Sheet: Ceftriaxone Sodium
xuebijing0.33ml/ml+Ceftriaxone Sodium 20mg/ml in NS						2nd						3nd						mean												头孢曲松钠单药色度和420nm吸收度						批号	厂家
Time	0h	1h	2h	4h		Time	0h	1h	2h	4h		Time	0h	1h	2h	4h		Time	0h	1h	2h	4h								时间	0h	1h	2h	4h		E2211014	湖南科伦制药有限公司
Visual and Tyndall	Yellow/Clear,Positive	Yellow/Clear,Positive	Yellow/Clear,Positive	Yellow/Clear,Positive		Visual and Tyndall	Yellow/Clear,Positive	Yellow/Clear,Positive	Yellow/Clear,Positive	Yellow/Clear,Positive		Visual and Tyndall	Yellow/Clear,Positive	Yellow/Clear,Positive	Yellow/Clear,Positive	Yellow/Clear,Positive		Visual and Tyndall												外观	微黄色无丁达尔
Turbidity	0.157	0.226	0.119	0.126		Turbidity	0.129	0.246	0.123	0.127		Turbidity	0.146	0.306	0.117	0.116		Turbidity	0.14	0.269	0.121	0.131667		0.14	0.269	0.121	0.131667			色度	24.9	25.5	39.1	41.5		单药0h
	0.129	0.296	0.121	0.131			0.132	0.296	0.121	0.131			0.129	0.296	0.121	0.131			0.129	0.275667	0.122667	0.131		0.134333	0.275667	0.122667	0.131				24.8	26	40.2	41.5		0.183
	0.134	0.285	0.123	0.138			0.127	0.285	0.124	0.135			0.134	0.285	0.111	0.122			0.136333	0.295667	0.116333	0.123		0.136333	0.295667	0.116333	0.123				25.2	26.2	38.3	41.8
AVG	0.14	0.269	0.121	0.131667		AVG	0.129333	0.275667	0.122667	0.131		AVG	0.136333	0.295667	0.116333	0.123		AVG	0.135111	0.280111	0.12	0.128556									24.9667	25.9	39.2	41.6
pH	5.64	5.84	5.83	5.84		pH	5.64	5.85	5.81	5.84		pH	5.63	5.842	5.8	5.84		pH	5.70333	5.85	5.82667	5.84		5.70333	5.85	5.82667	5.84			420nm	0.0264	0.0518	0.0591	0.0515
	5.72	5.85	5.82	5.86			5.72	5.85	5.82	5.83			5.72	5.81	5.82	5.86			5.69	5.86333	5.82	5.83		5.69	5.86333	5.82	5.83				0.0262	0.0518	0.0592	0.0514
	5.75	5.86	5.83	5.82			5.71	5.89	5.83	5.82			5.71	5.86	5.86	5.86			5.68667	5.83733	5.82667	5.85333		5.68667	5.83733	5.82667	5.85333				0.0263	0.0521	0.0594	0.0514
AVG	5.70333	5.85	5.82667	5.84		AVG	5.69	5.86333	5.82	5.83		AVG	5.68667	5.83733	5.82667	5.85333		AVG	5.69333	5.85022	5.82444	5.84111									0.0263	0.0519	0.0592333	0.0514333
																														变化		0.0256	0.0329333	0.0251333
Particles						Particles						Particles						Particles
≥10 μm	180	171	242	591		≥10 μm	169	164	256	542		≥10 μm	179	157	253	536		≥10 μm	35.0667	31.4	49.4667	111.267								550nm	0.0005	0.0202	0.0293	0.0034
	168	164	248	542			190	171	242	591			168	164	248	544			35.8	32.2	50	111.933									0.0004	0.0202	0.0292	0.0031
	178	136	252	536			178	148	252	546			172	168	256	564			34.6	32.6	50.4667	109.6									0.0003	0.0201	0.0294	0.0028
	175.333	157	247.333	556.333			179	161	250	559.667			173	163	252.333	548			35.1556	32.0667	49.9778	110.933									0.0004	0.0201667	0.0293	0.0031
particles/ml	35.0667	31.4	49.4667	111.267		particles/ml	35.8	32.2	50	111.933		particles/ml	34.6	32.6	50.4667	109.6		particles/ml	0.604918	0.61101	0.50037	1.20185								变化		0.0197667	0.0289	0.0027
≥25 μm.	4	4	7	23		≥25 μm.	8	4	8	23		≥25 μm.	2	6	7	21		≥25 μm.	0.6	0.733333	2.06667	3.73333
	3	5	11	19			3	5	11	15			3	5	9	19			1.13333	1.06667	2.13333	3.46667
	2	2	13	14			6	7	13	14			8	2	13	16			0.866667	0.866667	1.93333	3.73333
	3	3.66667	10.3333	18.6667			5.66667	5.33333	10.6667	17.3333			4.33333	4.33333	9.66667	18.6667			0.866667	0.888889	2.04444	3.64444
particles/ml	0.6	0.733333	2.06667	3.73333	0	particles/ml	1.13333	1.06667	2.13333	3.46667	0	particles/ml	0.866667	0.866667	1.93333	3.73333		particles/ml	0.266667	0.167774	0.101835	0.15396
A420 nm	3.1461	3.2065	2.8952	3.0042		A420 nm	3.1827	3.2033	2.8213	3.1319		A420 nm	3.2714	3.0464	3.0237	3.0283		A420 nm
	3.4691	3.314	2.8219	3.0304			3.3318	3.0867	2.8364	3.002			3.1934	3.1638	2.7802	3.0576
	3.3202	3.1794	2.806	3.2084			3.2814	3.0464	3.0137	3.1283			3.2325	3.0419	2.9882	3.094
	3.1827	3.3033	2.8213	3.1319			3.1461	3.2065	2.8952	3.0042			3.1827	3.3033	2.9213	3.1319
	3.3318	3.0867	2.8364	3.002			3.4691	3.314	2.8219	3.0304			3.3318	3.1867	2.8464	3.002
	3.1814	3.0464	3.0137	3.1283			3.3202	3.1794	2.806	3.2084			3.2814	3.2464	3.0137	3.1283
	3.1934	3.1638	2.7802	3.0576			3.1934	3.1638	2.7802	3.0576			3.1934	3.1638	2.7802	3.0576			3.27063	3.16448	2.87296	3.06279
	3.2325	3.0419	2.9882	3.094			3.2325	3.0419	2.9882	3.094			3.2325	3.2419	2.9882	3.074			3.24841	3.15337	2.87296	3.06279
	3.3785	3.1383	2.8937	2.9083			3.0785	3.1383	2.8937	2.9083			3.3785	3.1383	2.8937	2.9083			3.25529	3.17028	2.91507	3.05356
AVG	3.27063	3.16448	2.87296	3.06279		AVG	3.24841	3.15337	2.87296	3.06279		AVG	3.25529	3.17028	2.91507	3.05356		AVG	3.25811	3.16271	2.88699	3.05971
A550 nm						A550 nm						A550 nm						A550 nm
	0.0507	0.0386		0.0101			0.065	0.0298	0.0571	0.0104			0.0507	0.0386	0.0251	0.0101
	0.0505	0.0388	0.0316	0.0096			0.0504	0.0297	0.0611	0.0102			0.0459	0.043	0.0249	0.016
	0.0457	0.0318	0.0344	0.0096			0.0552	0.0294	0.0518	0.0099			0.0519	0.0431	0.0248	0.016
	0.05	0.0298	0.0571	0.0104			0.0575	0.0388	0.0316	0.0096			0.0508	0.0429	0.0245	0.016
	0.0504	0.0297	0.0611	0.0102			0.0557	0.0318	0.0344	0.0096			0.0504	0.0297	0.0611	0.0102
	0.0522	0.0294	0.0618	0.0099			0.06	0.0398	0.0571	0.0104			0.0502	0.0294	0.0618	0.0099
	0.0535	0.043	0.0249	0.016			0.0535	0.043	0.0249	0.016			0.05	0.043	0.0249	0.016			0.0507444	0.0363444	0.040025	0.0119778
	0.052	0.0431	0.0248	0.016			0.0519	0.0431	0.0248	0.0161			0.0419	0.0431	0.0248	0.016			0.0555556	0.0364778	0.0408111	0.0120222
	0.051	0.0429	0.0245	0.016			0.0508	0.0429	0.0245	0.016			0.0508	0.0429	0.0245	0.0156			0.0492	0.0395222	0.0329333	0.0139778
AVG	0.0506667	0.0363444	0.040025	0.0119778		AVG	0.0555556	0.0364778	0.0408111	0.0120222		AVG	0.0491778	0.0395222	0.0329333	0.0139778		AVG	0.0518333	0.0374481	0.0379231	0.0126593
Chromacity	≥700					Chromacity	≥700						Chromacity	≥700

## Sheet: Cefuroxime Sodium
xuebijing0.33ml/ml+Cefuroxime Sodium 15mg/ml in NS						2nd						3nd						mean										头孢呋辛钠单药色度和420nm吸收度					批号	厂家
Time	0h	1h	2h	4h		Time	0h	1h	2h	4h		Time	0h	1h	2h	4h		Time	0h	1h	2h	4h						时间	0h	1h	2h	4h	2302384	广州白云山天心制药股份有限公司
Visual and Tyndall	Yellow/Clea,Negative	Yellow/Clea,Negative	Yellow/Clea,Positive	Yellow/Clea,Negative	Yellow/Clea,Positive	Visual and Tyndall	Yellow/Clea,Negative	Yellow/Clea,Negative	Yellow/Clea,Positive	Yellow/Clea,Positive		Visual and Tyndall	Yellow/Clea,Negative	Yellow/Clea,Negative	Yellow/Clea,Positive	Yellow/Clea,Positive		Visual and Tyndall										外观	微黄色无丁达尔
Turbidity	0.133	0.169	0.223	0.127		Turbidity	0.136	0.16	0.223	0.13		Turbidity	0.131	0.165	0.223	0.127		Turbidity	0.134	0.161667	0.222333	0.128333						色度	19.5	24.6	26	25.1		单药0h
	0.126	0.16	0.224	0.134			0.129	0.156	0.224	0.134			0.126	0.16	0.213	0.124			0.135667	0.156333	0.226	0.129333							20.2	25.7	26.8	25.6		0.106
	0.143	0.156	0.22	0.124			0.142	0.153	0.231	0.124			0.141	0.156	0.22	0.124			0.132667	0.160333	0.218667	0.125							21.3	25.8	26.6	25.4
AVG	0.134	0.161667	0.222333	0.128333		AVG	0.135667	0.156333	0.226	0.129333		AVG	0.132667	0.160333	0.218667	0.125		AVG	0.134111	0.159444	0.222333	0.127556							20.3333	25.3667	26.4667	25.3667
pH	5.7	5.23	5.26	5.27		pH	5.77	5.2	5.23	5.27		pH	5.7	5.19	5.21	5.27		pH	5.76	5.23	5.24333	5.28333						420nm	0.0242	0.024	0.0457	0.0008
	5.8	5.22	5.24	5.28			5.79	5.18	5.24	5.28			5.68	5.18	5.24	5.29			5.78	5.19	5.23333	5.28333							0.0242	0.0238	0.0459	0.001
	5.78	5.24	5.23	5.3			5.79	5.19	5.23	5.3			5.71	5.15	5.2	5.31			5.7	5.17	5.21667	5.29							0.0239	0.0239	0.0457	0.0008
AVG	5.76	5.23	5.24333	5.28333		AVG	5.78333	5.19	5.23333	5.28333		AVG	5.69667	5.17333	5.21667	5.29		AVG	5.74667	5.19667	5.23111	5.28556							0.0241	0.0239	0.0457667	0.000866667
Particles						Particles						Particles						Particles
≥10 μm	173	283	571	674		≥10 μm	172	286	579	677		≥10 μm	173	283	573	671		≥10 μm	32.5333	56.0667	113.467	137.133						550nm	0.0084	0	0.0175	0
	155	291	564	672			155	291	574	682			161	288	566	672			32.8	56.8667	116	138							0.0084	0	0.0173	0
	160	267	567	711			165	276	587	711			169	271	567	721			33.5333	56.1333	113.733	137.6							0.0074	0	0.0173	0
	162.667	280.333	567.333	685.667			164	284.333	580	690			167.667	280.667	568.667	688		particles/ml	32.9556	56.3556	114.4	137.578							0.00806667	0	0.0173667	0
particles/ml	32.5333	56.0667	113.467	137.133		particles/ml	32.8	56.8667	116	138		particles/ml	33.5333	56.1333	113.733	137.6		SD	0.51783	0.443889	1.39204	0.43376
≥25 μm.	3	9	20	35		≥25 μm.	4	10	21	37		≥25 μm.	3	11	22	37		≥25 μm.	0.533333	1.6	4.06667	7.6
	2	10	28	39			2	11	28	39			1	10	28	35			0.733333	1.73333	4.26667	7.6
	3	5	13	40			5	5	15	38			4	5	21	39			0.533333	1.73333	4.73333	7.4
	2.66667	8	20.3333	38			3.66667	8.66667	21.3333	38			2.66667	8.66667	23.6667	37		particles/ml	0.6	1.68889	4.35556	7.53333
particles/ml	0.533333	1.6	4.06667	7.6		particles/ml	0.733333	1.73333	4.26667	7.6		particles/ml	0.533333	1.73333	4.73333	7.4		SD	0.11547	0.07698	0.342107	0.11547
A420 nm	3.2719	3.6959	3.0683	2.9221		A420 nm	3.134	3.3249	3.2177	3.0213		A420 nm	3.1719	3.6959	3.0683	2.9221		A420 nm
	3.0049	3.6999	3.2704	3.032			3.2238	3.4841	3.1644	2.9726			3.0049	3.6999	3.2704	3.032
	3.2667	4.1639	3.0357	3.0227			3.1405	4.1851	3.1841	3.1628			3.2667	4.0639	3.2357	3.0227
	3.034	3.3249	3.2177	2.9683			3.2719	3.6959	3.1683	2.9221			2.9762	3.4781	3.1819	3.0643
	3.2238	3.4841	3.1644	2.9726			3.1049	3.6999	3.2504	3.052			3.0635	3.6888	3.1926	2.9943
	3.1405	4.1851	3.1841	3.0628			3.2667	4.1639	3.1357	3.0227			3.2764	3.3336	3.17	3.0067
	2.9762	3.4781	3.1819	3.0643			2.8862	3.5781	3.1319	3.0643			3.134	3.3249	3.2177	2.99			3.16199	3.69492	3.1539	2.99398
	3.0635	3.8888	3.0926	2.8943			3.0635	3.8888	3.0926	2.9943			3.2238	3.4841	3.1644	2.9726			3.1616	3.7267	3.15815	3.01035
	3.4764	3.3336	3.17	3.0067			3.3764	3.3336	3.17	3.0067			3.1405	4.1851	3.1841	3.0828			3.1266	3.66003	3.18648	3.00702
AVG	3.16199	3.69492	3.1539	2.99398		AVG	3.1631	3.70603	3.16834	3.02431		AVG	3.13977	3.66159	3.18723	3.00972		AVG	3.15006	3.69389	3.16618	3.00378
A550 nm	0.0297	0.0597	0.0149	0		A550 nm	0.0298	0.0497	0.0549	0.001		A550 nm	0.0352	0.0454	0.0084	0.001		A550 nm
	0.031	0.0576	0.0147	0			0.031	0.0576	0.0547	0			0.0362	0.0396	0.0082	0.003
	0.0412	0.057	0.0148	0			0.0412	0.0523	0.0548	0.0031			0.0361	0.0366	0.0082	0.0031
	0.0413	0.0484	0.0064	0			0.0413	0.0396	0.0306	0.0021			0.0401	0.0474	0.0064	0.0021
	0.0418	0.0479	0.0066	0			0.0418	0.0386	0.047	0			0.0408	0.0479	0.0066	0.0023
	0.0415	0.0474	0.0066	0			0.0415	0.0474	0.0526	0.0043			0.0386	0.0475	0.0066	0.0043
	0.0361	0.0454	0.0084	0			0.0361	0.0454	0.0556	0			0.0297	0.0597	0.0149	0			0.0370111	0.0472286	0.0505857	0.0015
	0.0362	0.0396	0.0082	0			0.0362	0.0464	0.053	0.0032			0.031	0.0576	0.0147	0.0032			0.0372111	0.0488444	0.00986667	0
	0.0361	0.0366	0.0082	0			0.0342	0.0479	0.052	0.0001			0.0331	0.057	0.0148	0.002			0.0356444	0.0487444	0.00986667	0.00233333
AVG	0.0372111	0.0488444	0.00986667	0		AVG	0.0370111	0.0472111	0.0505778	0.00153333		AVG	0.0356444	0.0487444	0.00986667	0.00233333		AVG	0.0366222	0.0482725	0.0234397	0.00127778
Chromacity	≥700					Chromacity	≥700						Chromacity	≥700

## Sheet: Ciwujia Injcetion
xuebijing0.33ml/ml+Ciwujia Injcetion 1.0mg/ml in NS						2nd						3nd						mean
Time	0h	1h	2h	4h		Time	0h	1h	2h	4h		Time	0h	1h	2h	4h		Time	0h	1h	2h	4h
Visual and Tyndall	Yellow/Clea,Negative	Yellow/Clea,Negative	Yellow/Clea,Negative	Yellow/Clea,Negative		Visual and Tyndall	Yellow/Clea,Negative	Yellow/Clea,Negative	Yellow/Clea,Negative	Yellow/Clea,Negative		Visual and Tyndall	Yellow/Clea,Negative	Yellow/Clea,Negative	Yellow/Clea,Negative	Yellow/Clea,Negative		Visual and Tyndall
Turbidity	0.134	0.091	0.096	0.087		Turbidity	0.121	0.091	0.096	0.086		Turbidity	0.106	0.089	0.096	0.083		Turbidity	0.112333	0.0943333	0.0856667	0.0703333
	0.119	0.092	0.06	0.066			0.103	0.092	0.097	0.066			0.119	0.092	0.078	0.066			0.102667	0.093	0.098	0.0796667
	0.084	0.1	0.101	0.058			0.084	0.096	0.101	0.087			0.084	0.1	0.101	0.069			0.103	0.0936667	0.0916667	0.0726667
AVG	0.112333	0.0943333	0.0856667	0.0703333		AVG	0.102667	0.093	0.098	0.0796667		AVG	0.103	0.0936667	0.0916667	0.0726667		AVG	0.106	0.0936667	0.0917778	0.0742222
pH	5.14	5.14	5.17	5.18		pH	5.13	5.15	5.18	5.17		pH	5.14	5.14	5.17	5.18		pH	5.14667	5.13667	5.16333	5.18333
	5.12	5.13	5.16	5.19			5.19	5.16	5.15	5.19			5.19	5.13	5.16	5.19			5.16667	5.15	5.16333	5.19667
	5.18	5.14	5.16	5.18			5.18	5.14	5.16	5.23			5.18	5.14	5.16	5.18			5.17	5.13667	5.16333	5.18333
AVG	5.14667	5.13667	5.16333	5.18333		AVG	5.16667	5.15	5.16333	5.19667		AVG	5.17	5.13667	5.16333	5.18333		AVG	5.16111	5.14111	5.16333	5.18778
Particles						Particles						Particles						Particles
≥10 μm	90	121	42	71		≥10 μm	93	102	69	71		≥10 μm	92	86	71	73		≥10 μm	18.0667	23.4667	10.3333	13.5333
	94	115	42	65			94	106	78	69			94	83	69	69			18.8	20.2667	14.5333	13.8
	87	116	71	67			95	96	71	67			88	97	71	89			18.2667	17.7333	14.0667	15.4
	90.3333	117.333	51.6667	67.6667			94	101.333	72.6667	69			91.3333	88.6667	70.3333	77		particles/ml	18.3778	20.4889	12.9778	14.2444
particles/ml	18.0667	23.4667	10.3333	13.5333		particles/ml	18.8	20.2667	14.5333	13.8		particles/ml	18.2667	17.7333	14.0667	15.4		SD	0.379083	2.87312	2.30201	1.00958
≥25 μm.	12	8	3	9		≥25 μm.	9	6	3	7		≥25 μm.	12	8	7	10		≥25 μm.	2	1	0.666667	1.6
	10	3	3	8			10	2	2	8			8	7	3	8			1.8	0.8	0.6	1.46667
	8	4	4	7			8	4	4	7			8	4	4	6			1.86667	1.26667	0.933333	1.6
	10	5	3.33333	8			9	4	3	7.33333			9.33333	6.33333	4.66667	8		particles/ml	1.88889	1.02222	0.733333	1.55556
particles/ml	2	1	0.666667	1.6		particles/ml	1.8	0.8	0.6	1.46667		particles/ml	1.86667	1.26667	0.933333	1.6		SD	0.101835	0.234126	0.176383	0.07698
A420 nm	3.5768	3.2629	3.12	3.154		A420 nm	5.69	3.2629	3.12	3.154		A420 nm	3.6488	3.4022	3.0768	3.2734		A420 nm
	4.0696	3.4713	3.3019	3.0146			4.0696	3.56	3.3019	3.0146			3.78	3.5095	3.1519	3.1561
	3.7745	3.3991	3.3164	3.1271			3.7745	3.3991	3.26	3.1271			4.3787	3.99	3.2709	3.1335
	3.6488	3.4022	3.0768	3.2734			3.7617	3.463	3.3147	3.24			3.6488	3.4022	3.1	3.2734
	3.8738	3.5095	3.1519	3.1561			4.333	3.3426	3.3498	3.1			3.8738	3.5095	3.1519	3.19			3.97353	3.38743	3.23811	3.14373
	4.3787	3.3901	3.2709	3.1335			4.3449	3.2462	3.26	3.0307			4.3787	3.3901	3.2709	3.23			4.2267	3.35584	3.27906	3.12237
	3.7617	3.463	3.3147	3.3496			3.7617	3.34	3.3147	3.3496			3.7617	3.463	3.39	3.3496			3.99261	3.46097	3.22253	3.18792
	4.333	3.3426	3.3498	3.0546			3.96	3.3426	3.3498	3.0546			4.333	3.236	3.3498	3.0546		AVG	4.06428	3.40141	3.24657	3.15134
	4.3449	3.2462	3.2406	3.0307			4.3449	3.2462	3.2406	3.0307			4.13	3.2462	3.2406	3.0307
AVG	3.97353	3.38743	3.23811	3.14373		AVG	4.2267	3.35584	3.27906	3.12237		AVG	3.99261	3.46097	3.22253	3.18792
A550 nm	0.1352	0.125	0.1416	0.1362		A550 nm	0.1456	0.125	0.1416	0.1362		A550 nm	0.136	0.13	0.13	0.1287		A550 nm
	0.1349	0.1247	0.1419	0.1364			0.1349	0.1247	0.1419	0.1364			0.1438	0.1265	0.1265	0.1291
	0.1352	0.1248	0.1421	0.1363			0.1352	0.1248	0.1421	0.1363			0.1436	0.1268	0.1268	0.1291
	0.1443	0.13	0.1287	0.1465			0.1357	0.1269	0.1408	0.1465			0.1443	0.13	0.1439	0.1461
	0.1438	0.1265	0.1291	0.1467			0.1358	0.134	0.1412	0.1462			0.139	0.1265	0.1291	0.1467			0.138178	0.131067	0.137844	0.143111
	0.1436	0.1268	0.1291	0.1467			0.153	0.143	0.136	0.123			0.1436	0.1268	0.1291	0.1467			0.138533	0.1325	0.1413	0.140422
	0.1351	0.1439	0.1461	0.1465			0.1351	0.1439	0.1461	0.1465			0.1351	0.1461	0.1465	0.1465			0.139656	0.132744	0.136067	0.140622
	0.1357	0.1439	0.1408	0.1465			0.1357	0.1362	0.1408	0.1465			0.1357	0.1408	0.1465	0.1465		AVG	0.138789	0.132104	0.138404	0.141385
	0.1358	0.134	0.1412	0.1462			0.1358	0.134	0.1412	0.1462			0.1358	0.1412	0.1462	0.1462
AVG	0.138178	0.131067	0.137844	0.143111		AVG	0.138533	0.1325	0.1413	0.140422		AVG	0.139656	0.132744	0.136067	0.140622
Chromacity	≥700					Chromacity	≥700					Chromacity	≥700

## Sheet: Composite Potassium Hydrogen Ph
xuebijing0.33ml/ml+Composite Potassium Hydrogen Phosphate 0.005 ml/ml in NS							2nd						3nd						mean
Time	0h	1h	2h	4h			Time	0h	1h	2h	4h		Time	0h	1h	2h	4h		Time	0h	1h	2h	4h
Visual and Tyndall	Yellow/Clea,Negative	Yellow/Clea,Negative	Yellow/Clea,Negative	Yellow/Clea,Negative			Visual and Tyndall	Yellow/Clea,Negative	Yellow/Clea,Negative	Yellow/Clea,Negative	Yellow/Clea,Negative		Visual and Tyndall	Yellow/Clea,Negative	Yellow/Clea,Negative	Yellow/Clea,Negative	Yellow/Clea,Negative		Visual and Tyndall
Turbidity	0.073	0.125	0.083	0.076			Turbidity	0.049	0.046	0.062	0.073		Turbidity	0.053	0.105	0.073	0.076		Turbidity	0.0576667	0.103333	0.0776667	0.0756667
	0.076	0.122	0.083	0.076				0.022	0.034	0.058	0.072			0.056	0.099	0.083	0.076			0.071	0.124333	0.0876667	0.079
	0.064	0.126	0.097	0.085				0.043	0.048	0.08	0.065			0.064	0.106	0.077	0.075			0.038	0.0426667	0.0666667	0.07
AVG	0.071	0.124333	0.0876667	0.079			AVG	0.038	0.0426667	0.0666667	0.07		AVG	0.0576667	0.103333	0.0776667	0.0756667		AVG	0.0555556	0.0901111	0.0773333	0.0748889
pH	6.92	7.06	7.06	7.01			pH	7.23	7.24	7.24	7.23		pH	6.94	7.06	7.16	7.05		pH	6.96333	7.04333	7.09	7.05667
	6.94	7.07	7.05	7.08				7.25	7.25	7.25	7.24			6.94	7.02	7.05	7.08			6.92333	7.06	7.05667	7.04
	6.91	7.05	7.06	7.03				7.26	7.24	7.23	7.23			7.01	7.05	7.06	7.04			7.24667	7.24333	7.24	7.23333
AVG	6.92333	7.06	7.05667	7.04			AVG	7.24667	7.24333	7.24	7.23333		AVG	6.96333	7.04333	7.09	7.05667		AVG	7.04444	7.11556	7.12889	7.11
Particles							Particles						Particles						Particles
≥10 μm	42	106	41	182			≥10 μm	51	29	62	85		≥10 μm	125	106	115	123		≥10 μm	10.6667	21.8667	9	33
	61	95	49	180				155	81	191	96			136	102	102	98			40.6667	55.3333	47.5333	22.27
	57	127	45	133				404	720	460	153			127	121	123	88			25.8667	21.9333	22.6667	20.6
	53.3333	109.333	45	165				203.333	276.667	237.667	111.333			129.333	109.667	113.333	103		particles/ml	25.7333	33.0444	26.4	25.29
particles/ml	10.6667	21.8667	9	33			particles/ml	40.6667	55.3333	47.5333	22.2667		particles/ml	25.8667	21.9333	22.6667	20.6		SD	15.0004	19.3028	19.5361	6.72906
≥25 μm.	2	12	1	7			≥25 μm.	1	0	0	0		≥25 μm.	1	10	1	7		≥25 μm.	0.4	1.6	0.333333	1.26667
	2	6	4	7				1	3	12	0			3	6	4	6			0.133333	1.66667	4.06667	0.0666667
	2	6	0	5				0	22	49	1			2	5	2	5			0.4	1.4	0.466667	1.2
	2	8	1.66667	6.33333				0.666667	8.33333	20.3333	0.333333			2	7	2.33333	6		particles/ml	0.311111	1.55556	1.62222	0.844444
particles/ml	0.4	1.6	0.333333	1.26667			particles/ml	0.133333	1.66667	4.06667	0.0666667		particles/ml	0.4	1.4	0.466667	1.2		SD	0.15396	0.138778	2.118	0.6744
A420 nm	3.1806	3.0763	3.2266	3.0937			A420 nm	3.1681	3.4745	4.3112	3.6634		A420 nm	3.2612	3.121	3.2834	3.2765		A420 nm
	3.1862	3.0515	3.1359	3.0299				3.3437	4.0114	3.9829	3.4061			3.2856	3.1253	3.3399	3.1351
	3.2351	3.0256	3.1585	3.0383				3.0047	3.8405	3.7877	3.6687			3.2716	3.0979	3.0961	3.1075
	3.2612	3.111	3.1834	3.1765				3.302	3.5224	3.9871	3.3215			3.2806	3.0663	3.2266	3.0937
	3.2956	3.1253	3.3399	3.1351				3.3321	3.282	3.8285	3.5526			3.1862	3.0515	3.1359	3.1299
	3.2716	3.0979	3.0961	3.1075				3.2459	3.1468	4.2624	3.7906			3.2351	3.2256	3.1585	3.2383
	3.2572	3.1584	3.0945	3.1011				3.1745	3.2219	3.5283	3.273			3.2572	3.084	3.1945	3.1011			3.23634	3.10957	3.19132	3.15904
	3.2212	3.0456	3.1292	3.115				3.1649	3.4382	4.2752	3.5442			3.2212	3.0456	3.1292	3.115			3.23746	3.0845	3.1691	3.1146
	3.2284	3.0689	3.1578	3.2343				3.1068	3.3409	4.244	3.2249			3.1284	3.1689	3.1578	3.2343			3.20474	3.4754	4.02303	3.49389
AVG	3.23746	3.0845	3.1691	3.1146			AVG	3.20474	3.4754	4.02303	3.49389		AVG	3.23634	3.10957	3.19132	3.15904		AVG	3.22618	3.22316	3.46115	3.25584
A550 nm	0.0405	0.042	0.0338	0.0658			A550 nm	0.0403	0.0403	0.0419	0.0327		A550 nm	0.041	0.0426	0.0398	0.0513		A550 nm
	0.0405	0.0418	0.0337	0.0648				0.0404	0.0406	0.0424	0.0325			0.0404	0.0419	0.0375	0.0502
	0.0406	0.0412	0.0334	0.0645				0.0409	0.041	0.0425	0.0324			0.0404	0.0415	0.0384	0.0501
	0.0354	0.0407	0.0407	0.0537				0.0465	0.0636	0.0452	0.0346			0.0358	0.0417	0.0407	0.0537
	0.0359	0.04	0.0408	0.0535				0.0468	0.0623	0.045	0.0347			0.0359	0.0424	0.0408	0.0535
	0.0361	0.0398	0.0405	0.0532				0.047	0.0607	0.0448	0.0345			0.0361	0.0399	0.0405	0.0532
	0.04	0.0425	0.0378	0.0503				0.0417	0.0416	0.0436	0.0428			0.0405	0.042	0.0338	0.0608			0.0391333	0.0417444	0.0385111	0.0548
	0.0404	0.0419	0.0375	0.0502				0.042	0.0415	0.0439	0.0426			0.0415	0.0418	0.0387	0.0618			0.0388667	0.0412667	0.0372889	0.0562333
	0.0404	0.0415	0.0374	0.0501				0.042	0.0418	0.0436	0.0439			0.0406	0.0419	0.0364	0.0586			0.0430667	0.0481556	0.0436556	0.0367444
AVG	0.0388667	0.0412667	0.0372889	0.0562333			AVG	0.0430667	0.0481556	0.0436556	0.0367444		AVG	0.0391333	0.0417444	0.0385111	0.0548		AVG	0.0403556	0.0437222	0.0398185	0.0492593
Chromacity	≥700					Chromacity	≥700					Chromacity	≥700

[truncated: 50 more sheets: Danhong Injcetion, Danshen Chuanxiongqin  Injcetio, Dazhu Hongjingtian Injcetion, Dengzhanxixin Injcetion, Dexamethasone Sodium Phosphate, Doxofylline, Extract of Ginkgo Biloba Leaves, Ganciclovir, Ginkgo leaf Extract and Dipyrid, Guanxinning Injcetion, Honghua Injcetion, Huangqi Injcetion, Huangqi Duotang for Injection, Hydrocortisone Sodium Succinate, Ilaprazole Sodium, Kang'ai Injcetion, Kuhuang Injcetion, Lansoprazole, Magnesium Isoglycyrrhizinate, Magnesium Sulfate …]
